# Supplementary material for: Gut microbiota profiling in injection drug users with and without HIV-1 infection in Puerto Rico
Source: Front Microbiol. 2024 Nov 26;15:1470037. doi: 10.3389/fmicb.2024.1470037 (PMC11652967; doi:10.3389/fmicb.2024.1470037)
Supplement: Supplementary file 1 [file Data_Sheet_1.zip]

Archive with 38 entries (38 files):
- Supplemenrary Table S18_diff_abund_taxa_single_vs_multiple_drugs.xlsx
- __MACOSX/._Supplemenrary Table S18_diff_abund_taxa_single_vs_multiple_drugs.xlsx
- Supplementary Table S2_Genus_level_Distribution.xlsx
- __MACOSX/._Supplementary Table S2_Genus_level_Distribution.xlsx
- Supplementary Table S7-Differential-by-Drug-Injection-Status.xlsx
- __MACOSX/._Supplementary Table S7-Differential-by-Drug-Injection-Status.xlsx
- Supplementary Table S8_Core_HIV_Injecting.xlsx
- __MACOSX/._Supplementary Table S8_Core_HIV_Injecting.xlsx
- Supplementary Table S9_Core_ HIV_Non-Injecting.xlsx
- __MACOSX/._Supplementary Table S9_Core_ HIV_Non-Injecting.xlsx
- Supplementary Table S10_Core_NoHIV_Injecting.xlsx
- __MACOSX/._Supplementary Table S10_Core_NoHIV_Injecting.xlsx
- Supplementary Table S11_Core_NoHIV_Non-injecting.xlsx
- __MACOSX/._Supplementary Table S11_Core_NoHIV_Non-injecting.xlsx
- Supplementary Table S13_ HIV-Injecting_Unique.xlsx
- __MACOSX/._Supplementary Table S13_ HIV-Injecting_Unique.xlsx
- Supplementary Table S17_diff_abund_taxa_none_vs_multiple_drugs.xlsx
- __MACOSX/._Supplementary Table S17_diff_abund_taxa_none_vs_multiple_drugs.xlsx
- Supplementary Table S19_none_vs_single.xls
- __MACOSX/._Supplementary Table S19_none_vs_single.xls
- Supplementary_Table S1_Family_level_Distribution.xlsx
- __MACOSX/._Supplementary_Table S1_Family_level_Distribution.xlsx
- Supplementary_Table S6-Differential-by-HIV-status.xlsx
- __MACOSX/._Supplementary_Table S6-Differential-by-HIV-status.xlsx
- Supplementary_Table S12-Shared_Core-ASVs.xls
- __MACOSX/._Supplementary_Table S12-Shared_Core-ASVs.xls
- Supplementry Table S14-NonHIV-Injecting-Unique-Core.xlsx
- __MACOSX/._Supplementry Table S14-NonHIV-Injecting-Unique-Core.xlsx
- Supplementry Table S15- HIV-Non-Injecting unique core.xlsx
- __MACOSX/._Supplementry Table S15- HIV-Non-Injecting unique core.xlsx
- Supplementry Table S16-NonHIV-Non-Injecting-core-Unique.xlsx
- __MACOSX/._Supplementry Table S16-NonHIV-Non-Injecting-core-Unique.xlsx
- Supplementry_Table S4_HIV-Injecting-VS-HIV-Non-Injectors.xlsx
- __MACOSX/._Supplementry_Table S4_HIV-Injecting-VS-HIV-Non-Injectors.xlsx
- Supplementry_Table S5_HIV-Injecting VS-NonHIV-Non-Injecting.xlsx
- __MACOSX/._Supplementry_Table S5_HIV-Injecting VS-NonHIV-Non-Injecting.xlsx
- Supplementry_table_S3_HIV-Injectors-VS-NonHIV-Injectors.xlsx
- __MACOSX/._Supplementry_table_S3_HIV-Injectors-VS-NonHIV-Injectors.xlsx
