# Supplementary material for: Gut microbiota profiling in injection drug users with and without HIV-1 infection in Puerto Rico
Source: Front Microbiol. 2024 Nov 26;15:1470037. doi: 10.3389/fmicb.2024.1470037 (PMC11652967; doi:10.3389/fmicb.2024.1470037)
Supplement: Supplementary file 1 [file Data_Sheet_1.zip › Supplemenrary Table S18_diff_abund_taxa_single_vs_multiple_drugs.xlsx]

## Sheet: sigtab_0.05_single_vs_multiple
Table S18:Differential ASVs between single drug users and multiple drug users
ASV_ID	baseMean	log2FoldChange	lfcSE	stat	pvalue	padj	Kingdom	Phylum	Class	Order	Family	Genus	Species
ASV_735	6.2652	24.2899	2.97567	8.16284	3.27251e-16	2.64664e-14	Bacteria	Bacteroidota	Bacteroidia	Bacteroidales	Prevotellaceae	Prevotella_9	NA
ASV_370	3.32408	23.404	2.97614	7.86387	3.72447e-15	2.40973e-13	Bacteria	Firmicutes	Clostridia	Lachnospirales	Lachnospiraceae	Blautia	NA
ASV_376	31.617	-3.76446	0.945344	-3.9821	6.83092e-05	0.00339969	Bacteria	Bacteroidota	Bacteroidia	Bacteroidales	Rikenellaceae	Alistipes	obesi
ASV_773	4.27684	-4.03465	1.23218	-3.27439	0.00105891	0.0403008	Bacteria	Bacteroidota	Bacteroidia	Bacteroidales	Bacteroidaceae	Bacteroides	NA
ASV_779	318.489	-4.33074	1.29343	-3.34824	0.000813252	0.0328859	Bacteria	Bacteroidota	Bacteroidia	Bacteroidales	Bacteroidaceae	Bacteroides	NA
ASV_68	38.5921	-4.82793	1.25159	-3.85744	0.000114579	0.0049422	Bacteria	Firmicutes	Bacilli	Lactobacillales	Lactobacillaceae	Lactobacillus	NA
ASV_551	487.73	-5.73159	1.46084	-3.92348	8.72773e-05	0.00403346	Bacteria	Firmicutes	Clostridia	Oscillospirales	Oscillospiraceae	UCG-002	NA
ASV_557	11.9663	-7.1838	1.79035	-4.01251	6.00757e-05	0.00323908	Bacteria	Firmicutes	Clostridia	Oscillospirales	Oscillospiraceae	UCG-005	NA
ASV_184	3.6039	-23.2796	2.98196	-7.8068	5.86601e-15	3.45028e-13	Bacteria	Actinobacteriota	Actinobacteria	Bifidobacteriales	Bifidobacteriaceae	Bifidobacterium	NA
ASV_746	5.96613	-23.9513	2.98157	-8.03311	9.50308e-16	6.83166e-14	Bacteria	Bacteroidota	Bacteroidia	Bacteroidales	Prevotellaceae	Prevotella_9	NA
ASV_225	10.439	-24.7087	2.85897	-8.64252	5.4988e-18	5.35264e-16	Bacteria	Firmicutes	Bacilli	Erysipelotrichales	Erysipelatoclostridiaceae	Catenibacterium	NA
ASV_415	10.4123	-24.7099	2.86107	-8.6366	5.79111e-18	5.35264e-16	Bacteria	Bacteroidota	Bacteroidia	Bacteroidales	Barnesiellaceae	Barnesiella	NA
ASV_519	11.3971	-24.816	2.37959	-10.4287	1.83413e-25	2.9667e-23	Bacteria	Firmicutes	Clostridia	Christensenellales	Christensenellaceae	NA	NA
ASV_134	12.7391	-24.9739	2.84082	-8.79109	1.4812e-18	1.91667e-16	Bacteria	Proteobacteria	Gammaproteobacteria	Enterobacterales	Enterobacteriaceae	Klebsiella	NA
ASV_38	12.7271	-24.9777	2.24732	-11.1145	1.06676e-28	2.30064e-26	Bacteria	Firmicutes	Clostridia	Oscillospirales	Ruminococcaceae	Faecalibacterium	prausnitzii
ASV_560	38.4094	-26.4287	1.79724	-14.7052	5.97078e-49	3.8631e-46	Bacteria	Firmicutes	Clostridia	Oscillospirales	Oscillospiraceae	UCG-005	NA
ASV_464	39.3374	-26.5253	2.1101	-12.5706	3.06277e-36	9.90805e-34	Bacteria	Bacteroidota	Bacteroidia	Bacteroidales	Bacteroidaceae	Bacteroides	vulgatus
