# Supplementary material for: Gut microbiota profiling in injection drug users with and without HIV-1 infection in Puerto Rico
Source: Front Microbiol. 2024 Nov 26;15:1470037. doi: 10.3389/fmicb.2024.1470037 (PMC11652967; doi:10.3389/fmicb.2024.1470037)
Supplement: Supplementary file 1 [file Data_Sheet_1.zip › Supplementary Table S2_Genus_level_Distribution.xlsx]

## Sheet: Sheet1
TableS2. Genus-Level classification and abundance of ASVs identified
	HIV_injecting		HIV_not_injecting		no_HIV_injecting		no_HIV_not_injecting
Genus	Mean	SD	Mean	SD	Mean	SD	Mean	SD
[Clostridium] innocuum group	0.0008	0.0021	0.0004	0.0007	0.0014	0.0071	0.0004	0.0008
[Eubacterium] brachy group	0	0	0	0	0.0001	0.0011	0	0
[Eubacterium] eligens group	0.0002	0.0004	0.0011	0.0031	0.0012	0.0032	0.0028	0.0061
[Eubacterium] fissicatena group	0.0001	0.0002	0.0001	0.0002	0.0001	0.0004	0.0014	0.0039
[Eubacterium] hallii group	0.016	0.0237	0.0089	0.0174	0.0121	0.0215	0.0235	0.0262
[Eubacterium] nodatum group	0	0.0001	0.0002	0.001	0.0001	0.0004	0	0
[Eubacterium] ruminantium group	0.0013	0.0037	0.0009	0.0026	0.0006	0.0024	0	0.0001
[Eubacterium] siraeum group	0.0008	0.0021	0.0023	0.0078	0.0009	0.0046	0.0011	0.0018
[Eubacterium] ventriosum group	0.0002	0.0007	0.0003	0.0008	0.0002	0.0005	0.0019	0.0037
[Eubacterium] xylanophilum group	0.0002	0.0004	0.0002	0.001	0.0001	0.0003	0.0006	0.001
[Ruminococcus] gauvreauii group	0.0063	0.0217	0.0015	0.003	0.0013	0.0017	0.003	0.0044
[Ruminococcus] gnavus group	0.0065	0.015	0.0067	0.0214	0.0119	0.0426	0.002	0.0057
[Ruminococcus] torques group	0.0132	0.0169	0.0154	0.0206	0.0086	0.0092	0.0091	0.0068
Acidaminococcus	0.0084	0.0103	0.0082	0.0172	0.007	0.0141	0.0018	0.0036
Actinomyces	0.0003	0.0006	0.0005	0.0012	0.0002	0.0004	0.0003	0.0003
Adlercreutzia	0	0.0001	0.0002	0.0009	0.0003	0.0006	0.0009	0.001
Agathobacter	0.0307	0.0628	0.0239	0.0288	0.0237	0.0288	0.0363	0.0531
Akkermansia	0.0024	0.0073	0.0118	0.0463	0.0134	0.0616	0.0349	0.055
Alistipes	0.007	0.0127	0.0093	0.0211	0.0109	0.0199	0.036	0.0555
Allisonella	0.0005	0.0008	0.0013	0.0026	0.0008	0.0016	0.0002	0.0004
Alloprevotella	0.0266	0.0481	0.0168	0.0288	0.0049	0.0139	0	0.0001
Anaerococcus	0.0001	0.0002	0.0009	0.0046	0.0003	0.0023	0	0
Anaerostipes	0.0117	0.0169	0.0181	0.0442	0.011	0.0158	0.0284	0.0185
Anaerotruncus	0.0002	0.0005	0.0003	0.001	0.0003	0.0009	0.0002	0.0003
Anaerovibrio	0	0	0.0007	0.0038	0	0	0	0
Bacteroides	0.1277	0.1776	0.0877	0.1262	0.1226	0.1271	0.1152	0.1593
Barnesiella	0	0.0001	0.0016	0.0049	0.0018	0.0059	0.0092	0.0167
Bifidobacterium	0.0635	0.1312	0.0267	0.0552	0.0858	0.1021	0.023	0.0327
Bilophila	0.0004	0.0006	0.0014	0.0025	0.0017	0.003	0.0024	0.0031
Blautia	0.0496	0.0563	0.0558	0.0735	0.0338	0.0337	0.0864	0.0649
Butyricicoccus	0.0027	0.0057	0.0021	0.0025	0.0017	0.002	0.0036	0.0037
Butyricimonas	0.0006	0.0013	0.0008	0.0017	0.0005	0.0012	0.0011	0.0012
CAG-352	0	0.0001	0.0016	0.0108	0.0004	0.0034	0.0018	0.0064
CAG-56	0.0001	0.0002	0.0002	0.001	0.0006	0.0018	0.0005	0.0009
CAG-873	0	0	0.0008	0.005	0	0	0	0
Campylobacter	0.0001	0.0002	0.0012	0.0062	0.0003	0.0018	0	0.0001
Candidatus Stoquefichus	0	0	0.001	0.006	0.0002	0.0015	0	0
Catenibacterium	0.0602	0.117	0.0334	0.0566	0.0313	0.0541	0.0092	0.0182
Catenisphaera	0	0	0.0017	0.0072	0.0018	0.0094	0.0001	0.0003
Cetobacterium	0	0.0002	0.0008	0.0036	0	0.0002	0	0
Christensenellaceae R-7 group	0.0039	0.0066	0.0046	0.0114	0.0088	0.028	0.0134	0.0263
Citrobacter	0	0	0.0001	0.001	0.0001	0.0007	0.003	0.0114
Cloacibacillus	0.0003	0.0007	0	0.0002	0.001	0.0059	0.0002	0.0004
Clostridioides	0.0008	0.003	0	0.0004	0.0006	0.0033	0	0
Clostridium sensu stricto 1	0.0021	0.006	0.0022	0.007	0.006	0.0117	0.006	0.0089
Colidextribacter	0.0008	0.0015	0.0011	0.002	0.0006	0.0013	0.0019	0.0034
Collinsella	0.0265	0.0315	0.0253	0.0381	0.0241	0.0264	0.0196	0.0235
Coprobacillus	0.0021	0.0076	0.0002	0.001	0.0006	0.0022	0	0
Coprococcus	0.0064	0.013	0.0052	0.0062	0.0076	0.0091	0.0081	0.0152
Corynebacterium	0	0	0	0.0002	0.0001	0.0004	0	0
Desulfovibrio	0.0036	0.004	0.005	0.0097	0.0023	0.0047	0.003	0.0064
Dialister	0.014	0.0222	0.0206	0.0493	0.013	0.03	0.0118	0.0185
Dielma	0.0005	0.0011	0.0001	0.0003	0.0009	0.0042	0.0001	0.0001
Dorea	0.0085	0.0085	0.0132	0.02	0.012	0.0123	0.0225	0.0201
DTU089	0.0002	0.0003	0.0002	0.0006	0.0006	0.0036	0.0004	0.0007
Eggerthella	0.0005	0.0009	0.0007	0.0031	0.0003	0.0009	0.0008	0.0025
Eisenbergiella	0.0036	0.0094	0.0014	0.0045	0.0016	0.004	0.0003	0.0003
Enorma	0	0	0.0001	0.0008	0	0.0003	0	0
Enterococcus	0.0001	0.0002	0.0001	0.0005	0.0003	0.0019	0.0003	0.0006
Enterorhabdus	0.0022	0.0048	0.0006	0.0016	0.0003	0.0009	0.0003	0.0009
Erysipelatoclostridium	0.0019	0.0036	0.0027	0.0135	0.0009	0.0024	0.0017	0.0032
Erysipelotrichaceae UCG-003	0.0005	0.0017	0.0005	0.0026	0.0005	0.0014	0.0082	0.014
Erysipelotrichaceae UCG-006	0	0	0.0001	0.0004	0.0001	0.0004	0	0
Escherichia-Shigella	0.0064	0.0133	0.01	0.0391	0.0157	0.0404	0.0357	0.102
Eubacterium	0	0	0.0004	0.0015	0.0001	0.0006	0.0002	0.0007
Ezakiella	0	0.0001	0.0002	0.0012	0.0003	0.0026	0	0
Faecalibacterium	0.0201	0.0303	0.0365	0.0414	0.0478	0.0535	0.077	0.0532
Faecalicoccus	0	0	0	0.0001	0.0002	0.0011	0.0004	0.0014
Faecalitalea	0.0002	0.0009	0.0018	0.0089	0.0002	0.0013	0.0003	0.0011
Family XIII AD3011 group	0.0007	0.0013	0.0008	0.0018	0.0005	0.0013	0.0008	0.0012
Family XIII UCG-001	0	0.0001	0.0004	0.0007	0.0002	0.0007	0.0004	0.0006
Fenollaria	0.0003	0.001	0.0008	0.0036	0.002	0.0153	0	0.0001
Finegoldia	0	0.0001	0.0008	0.004	0.0001	0.0005	0	0
Flavonifractor	0.0019	0.0035	0.0013	0.0028	0.0018	0.0052	0.0011	0.0013
Fournierella	0.0002	0.0004	0.0012	0.0045	0.0003	0.0008	0.0006	0.001
Frisingicoccus	0	0	0.0006	0.002	0.0002	0.0009	0.0006	0.0011
Fusicatenibacter	0.0029	0.0049	0.0053	0.0091	0.0059	0.0092	0.0181	0.0255
Fusobacterium	0.0008	0.0031	0.0022	0.0118	0	0.0002	0	0.0001
Gardnerella	0	0	0.0005	0.0021	0	0	0	0
GCA-900066575	0	0	0	0.0001	0	0.0002	0.0009	0.0032
Gordonibacter	0	0	0.0001	0.0005	0	0.0001	0	0
Haemophilus	0.0001	0.0002	0.0003	0.001	0.0012	0.0058	0.0004	0.0009
Holdemanella	0.0037	0.0047	0.0097	0.0233	0.0057	0.0106	0.0009	0.0031
Holdemania	0	0	0.0001	0.0004	0	0.0001	0.0001	0.0004
Howardella	0.001	0.0021	0.0007	0.0014	0.0005	0.0013	0.0001	0.0002
HT002	0	0	0.0004	0.0029	0.0011	0.0068	0	0.0001
Hungatella	0.0061	0.0189	0.0006	0.0017	0.009	0.0402	0.0005	0.0011
Incertae Sedis	0.0057	0.0112	0.0046	0.0063	0.0056	0.0108	0.0071	0.009
Intestinibacter	0.0006	0.0015	0.0011	0.0033	0.0025	0.0049	0.0011	0.0018
Intestinimonas	0.0003	0.0005	0.0007	0.0012	0.0006	0.0014	0.001	0.0012
Klebsiella	0.0212	0.0752	0.0057	0.0259	0.0089	0.0336	0.0037	0.0073
Lachnoclostridium	0.008	0.014	0.0154	0.0271	0.0072	0.0108	0.0094	0.0077
Lachnospira	0.0005	0.0009	0.0019	0.0037	0.0018	0.0046	0.0006	0.0007
Lachnospiraceae AC2044 group	0	0.0001	0.0001	0.0004	0	0.0002	0.0004	0.0012
Lachnospiraceae FCS020 group	0.0003	0.0006	0.0003	0.0005	0.0006	0.0007	0.0005	0.0013
Lachnospiraceae ND3007 group	0.0004	0.0008	0.0006	0.0011	0.0007	0.0009	0.0044	0.0104
Lachnospiraceae NK3A20 group	0	0	0.0002	0.0008	0	0.0004	0	0
Lachnospiraceae NK4A136 group	0.0029	0.0042	0.0057	0.0134	0.0034	0.0054	0.0092	0.0098
Lachnospiraceae UCG-001	0.0001	0.0003	0.0002	0.001	0.0001	0.0003	0.0018	0.0052
Lachnospiraceae UCG-004	0.001	0.0026	0.0006	0.0011	0.0006	0.0013	0.0007	0.0016
Lachnospiraceae UCG-009	0.0012	0.0044	0.0001	0.0002	0.0001	0.0003	0.0001	0.0001
Lachnospiraceae UCG-010	0.0002	0.0004	0.0007	0.0013	0.0005	0.0015	0.0012	0.0021
Lacticaseibacillus	0.0001	0.0004	0	0.0002	0.0004	0.0027	0.0008	0.0015
Lactobacillus	0.0008	0.0019	0.0011	0.0086	0.0021	0.0049	0.0007	0.0025
Lactococcus	0	0	0.0001	0.0003	0.0002	0.0006	0.0006	0.0015
Libanicoccus	0	0	0.0005	0.0015	0.0004	0.0021	0	0
Ligilactobacillus	0.0049	0.0163	0.0029	0.0112	0.0131	0.0407	0.0018	0.0058
Limosilactobacillus	0.0001	0.0002	0.0003	0.0017	0.0028	0.0085	0	0
Marvinbryantia	0.0003	0.0005	0.0004	0.0009	0.0002	0.0004	0.0003	0.0005
Megamonas	0.0001	0.0004	0.0074	0.032	0.0013	0.0068	0.0002	0.0007
Megasphaera	0.0127	0.0221	0.0255	0.0462	0.0286	0.0543	0.006	0.0151
Mitsuokella	0.0085	0.0219	0.0065	0.029	0.0012	0.0054	0.0011	0.0042
Mobiluncus	0	0	0.0001	0.0005	0	0.0001	0	0
Mogibacterium	0.0004	0.001	0.001	0.0023	0.001	0.0027	0.0003	0.0009
Monoglobus	0.0008	0.0025	0.0009	0.0031	0.0008	0.0018	0.005	0.009
Murdochiella	0	0	0.0002	0.0012	0.0003	0.0018	0	0
Negativibacillus	0.0021	0.003	0.0027	0.0072	0.0025	0.0045	0.0036	0.0044
NK4A214 group	0.0043	0.0103	0.0035	0.0059	0.0059	0.009	0.0042	0.0062
Odoribacter	0.0008	0.0013	0.0015	0.0031	0.0021	0.0069	0.0037	0.0041
Olsenella	0.0018	0.0068	0	0.0002	0.0052	0.0261	0.0001	0.0002
Oribacterium	0	0	0.0001	0.0005	0	0.0002	0	0
Oscillibacter	0.0014	0.0031	0.0026	0.0035	0.002	0.0052	0.0033	0.0034
Oscillospira	0	0	0	0.0001	0	0.0001	0.0008	0.0015
Parabacteroides	0.0133	0.0187	0.0067	0.0096	0.0111	0.0146	0.0121	0.0117
Paraprevotella	0.0018	0.0058	0.0027	0.009	0.0035	0.0141	0.0025	0.0053
Parasutterella	0.0001	0.0002	0.0023	0.0091	0.0015	0.004	0.0024	0.0043
Peptoclostridium	0.0002	0.0006	0.0006	0.0049	0.0001	0.0008	0	0
Peptococcus	0.0033	0.009	0.0005	0.0012	0.0005	0.0014	0.0002	0.0009
Peptoniphilus	0.0001	0.0002	0.001	0.0042	0.0012	0.0081	0.0001	0.0001
Phascolarctobacterium	0.0047	0.0101	0.0204	0.0421	0.0072	0.0116	0.0061	0.0083
Porphyromonas	0.0001	0.0001	0.0007	0.0059	0.0002	0.0009	0	0
Prevotella	0.0259	0.0776	0.0202	0.0307	0.0089	0.0206	0.0019	0.0044
Prevotella_7	0.0093	0.0289	0.0116	0.0464	0.0104	0.0272	0.0024	0.0058
Prevotella_9	0.1953	0.2847	0.1886	0.2303	0.1277	0.2153	0.0692	0.1734
Prevotellaceae NK3B31 group	0	0	0.0008	0.0018	0.0006	0.0028	0	0
Prevotellaceae UCG-001	0	0	0.0003	0.0026	0	0	0	0
Prevotellaceae UCG-003	0	0	0.0002	0.001	0	0	0	0
Pyramidobacter	0	0	0	0	0.0003	0.0021	0	0
Raoultella	0	0	0.0002	0.0019	0	0.0001	0.0012	0.0047
Rikenellaceae RC9 gut group	0.0006	0.0019	0.0014	0.0032	0.0018	0.0068	0	0
Romboutsia	0.0016	0.0049	0.0017	0.004	0.0059	0.0123	0.0073	0.0127
Roseburia	0.0028	0.0032	0.0101	0.0132	0.0072	0.0098	0.0128	0.0152
Ruminococcus	0.0036	0.0056	0.0085	0.0142	0.0085	0.0124	0.0142	0.0184
S5-A14a	0	0	0.0004	0.0027	0.0001	0.0009	0	0
Sarcina	0.0003	0.0009	0.0002	0.0014	0.0039	0.0271	0	0
Sellimonas	0.0002	0.0005	0.0006	0.002	0.0005	0.0025	0.0004	0.0008
Senegalimassilia	0.0027	0.0048	0.0008	0.0019	0.0011	0.0039	0	0
Slackia	0.0007	0.0015	0.0007	0.0011	0.0007	0.0016	0.0015	0.0023
Solobacterium	0.0001	0.0002	0.0006	0.0025	0.0001	0.0006	0	0
Sphingomonas	0.0006	0.0017	0.0006	0.002	0.0003	0.001	0	0
Streptococcus	0.0035	0.0039	0.0058	0.0237	0.0086	0.0209	0.0068	0.011
Subdoligranulum	0.0229	0.0274	0.0226	0.0373	0.0236	0.0305	0.0158	0.024
Succiniclasticum	0	0	0.0005	0.0029	0	0.0001	0	0
Succinivibrio	0.0001	0.0002	0.0066	0.0267	0.006	0.0463	0	0
Sutterella	0.0091	0.0168	0.0054	0.0083	0.0038	0.008	0.0058	0.0106
Synergistes	0	0	0	0	0.0001	0.0003	0.0003	0.0012
Terrisporobacter	0.0001	0.0003	0.0004	0.0014	0.001	0.0022	0.0007	0.0016
Turicibacter	0.0004	0.0008	0.0006	0.0015	0.0017	0.0037	0.0026	0.0054
Tuzzerella	0.0002	0.0006	0.0019	0.0062	0.0003	0.0011	0.0015	0.0039
Tyzzerella	0	0	0.0001	0.0005	0	0.0001	0.0002	0.0004
UBA1819	0.004	0.0093	0.0025	0.0055	0.0039	0.0119	0.0011	0.0012
UC5-1-2E3	0.0001	0.0001	0.0001	0.0003	0	0	0.0012	0.0041
UCG-002	0.0082	0.0168	0.021	0.0446	0.0154	0.0216	0.0186	0.0209
UCG-003	0.0002	0.0003	0.0011	0.0021	0.0013	0.0021	0.0012	0.0015
UCG-004	0	0	0.0001	0.0008	0	0	0	0
UCG-005	0.0023	0.0039	0.0036	0.0068	0.0085	0.0224	0.0059	0.0115
Varibaculum	0	0	0.0001	0.0007	0	0.0001	0	0
Veillonella	0.003	0.0104	0.0008	0.0052	0.0035	0.0161	0.0004	0.0012
Weissella	0	0.0001	0.0002	0.001	0.0001	0.0004	0	0
Z20	0	0	0.0002	0.0014	0	0	0	0
