# Supplementary material for: Gut microbiota profiling in injection drug users with and without HIV-1 infection in Puerto Rico
Source: Front Microbiol. 2024 Nov 26;15:1470037. doi: 10.3389/fmicb.2024.1470037 (PMC11652967; doi:10.3389/fmicb.2024.1470037)
Supplement: Supplementary file 1 [file Data_Sheet_1.zip › Supplementary Table S7-Differential-by-Drug-Injection-Status.xlsx]

## Sheet: Sheet1
Table S7: Differential ASVs by drug injection status
ASV_ID	baseMean	log2FoldChange	lfcSE	stat	pvalue	padj	Kingdom	Phylum	Class	Order	Family	Genus	Species
ASV_698	33.4742	26.2893	1.44265	18.2229	3.39883e-74	2.37918e-71	Bacteria	Bacteroidota	Bacteroidia	Bacteroidales	Prevotellaceae	NA	NA
ASV_696	24.2647	25.838	1.58444	16.3073	8.75435e-60	3.06402e-57	Bacteria	Bacteroidota	Bacteroidia	Bacteroidales	Prevotellaceae	NA	NA
ASV_679	9.04337	24.4405	2.04937	11.9258	8.68111e-33	1.51919e-30	Bacteria	Firmicutes	Negativicutes	Veillonellales-Selenomonadales	Veillonellaceae	Megasphaera	hexanoica
ASV_264	8.50082	24.3761	2.45413	9.93265	3.00179e-23	2.62657e-21	Bacteria	Proteobacteria	Gammaproteobacteria	Burkholderiales	Sutterellaceae	Sutterella	wadsworthensis
ASV_705	7.83921	24.2623	2.63786	9.19772	3.65615e-20	2.84367e-18	Bacteria	Bacteroidota	Bacteroidia	Bacteroidales	Prevotellaceae	Prevotella	NA
ASV_389	7.71335	24.2182	2.05049	11.8109	3.4268e-32	4.79751e-30	Bacteria	Bacteroidota	Bacteroidia	Bacteroidales	Muribaculaceae	NA	NA
ASV_57	5.69861	23.7741	2.89801	8.20357	2.33347e-16	1.63343e-14	Bacteria	Firmicutes	Clostridia	Oscillospirales	[Eubacterium] coprostanoligenes group	NA	NA
ASV_540	4.81397	23.5411	2.16064	10.8954	1.21169e-27	1.41364e-25	Bacteria	Firmicutes	Clostridia	Clostridia UCG-014	NA	NA	NA
ASV_670	4.21959	23.3961	2.89815	8.07278	6.87146e-16	4.37274e-14	Bacteria	Firmicutes	Negativicutes	Veillonellales-Selenomonadales	Veillonellaceae	Dialister	NA
ASV_704	48.7465	7.65183	1.70508	4.48766	7.20113e-06	0.000360056	Bacteria	Bacteroidota	Bacteroidia	Bacteroidales	Prevotellaceae	Prevotella	NA
ASV_437	13.5693	6.39445	1.29732	4.92897	8.26638e-07	4.82206e-05	Bacteria	Bacteroidota	Bacteroidia	Bacteroidales	Prevotellaceae	Alloprevotella	NA
ASV_257	20.5812	5.82605	1.80011	3.2365	0.00121007	0.0385023	Bacteria	Proteobacteria	Gammaproteobacteria	Burkholderiales	Sutterellaceae	Sutterella	NA
ASV_695	66.1243	5.79059	1.38648	4.17646	2.96081e-05	0.00138171	Bacteria	Bacteroidota	Bacteroidia	Bacteroidales	Prevotellaceae	NA	NA
ASV_78	412.127	-1.65747	0.407237	-4.07004	4.70047e-05	0.00205646	Bacteria	Firmicutes	Bacilli	Lactobacillales	Streptococcaceae	Streptococcus	NA
ASV_186	1161.13	-1.91122	0.530746	-3.60101	0.000316979	0.0130521	Bacteria	Actinobacteriota	Actinobacteria	Bifidobacteriales	Bifidobacteriaceae	Bifidobacterium	NA
ASV_185	3057.23	-2.18621	0.629587	-3.47244	0.000515746	0.0190012	Bacteria	Actinobacteriota	Actinobacteria	Bifidobacteriales	Bifidobacteriaceae	Bifidobacterium	NA
ASV_498	47.9558	-3.08094	0.881012	-3.49705	0.000470433	0.0182946	Bacteria	Firmicutes	Clostridia	Lachnospirales	Lachnospiraceae	Hungatella	NA
ASV_87	29.0107	-3.62607	1.05178	-3.44756	0.000565673	0.0197986	Bacteria	Firmicutes	Bacilli	Lactobacillales	Lactobacillaceae	Ligilactobacillus	NA
ASV_69	34.2497	-5.04716	1.08849	-4.63684	3.53778e-06	0.000190496	Bacteria	Firmicutes	Bacilli	Lactobacillales	Lactobacillaceae	Lactobacillus	NA
ASV_146	9.16848	-6.71642	2.02043	-3.32425	0.000886577	0.0295526	Bacteria	Actinobacteriota	Coriobacteriia	Coriobacteriales	Atopobiaceae	Olsenella	NA
ASV_529	21.3779	-25.6984	2.51108	-10.234	1.39657e-24	1.39657e-22	Bacteria	Firmicutes	Clostridia	Clostridiales	Clostridiaceae	Sarcina	ventriculi
ASV_678	16.8148	-26.5616	1.98205	-13.401	5.96281e-41	1.39132e-38	Bacteria	Firmicutes	Negativicutes	Veillonellales-Selenomonadales	Veillonellaceae	Megasphaera	NA
