# Supplementary material for: Gut microbiota profiling in injection drug users with and without HIV-1 infection in Puerto Rico
Source: Front Microbiol. 2024 Nov 26;15:1470037. doi: 10.3389/fmicb.2024.1470037 (PMC11652967; doi:10.3389/fmicb.2024.1470037)
Supplement: Supplementary file 1 [file Data_Sheet_1.zip › Supplementary Table S13_ HIV-Injecting_Unique.xlsx]

## Sheet: Sheet1
Supplementary Table S13 - Core ASVs in the HIV(+)/injecting group after removal of the 33 common core ASVs
ASV_ID	Taxonomy
ASV_52	Bacteria;Firmicutes;Clostridia;Oscillospirales;Ruminococcaceae;Incertae Sedis;NA
ASV_80	Bacteria;Firmicutes;Bacilli;Lactobacillales;Streptococcaceae;Streptococcus;NA
ASV_104	Bacteria;Desulfobacterota;Desulfovibrionia;Desulfovibrionales;Desulfovibrionaceae;Desulfovibrio;NA
ASV_228	Bacteria;Firmicutes;Bacilli;Erysipelotrichales;Erysipelatoclostridiaceae;Catenibacterium;mitsuokai
ASV_284	Bacteria;Firmicutes;Clostridia;Lachnospirales;Lachnospiraceae;Roseburia;intestinalis
ASV_310	Bacteria;Firmicutes;Clostridia;Lachnospirales;Lachnospiraceae;[Ruminococcus] gnavus group;NA
ASV_450	Bacteria;Bacteroidota;Bacteroidia;Bacteroidales;Bacteroidaceae;Bacteroides;uniformis
ASV_457	Bacteria;Bacteroidota;Bacteroidia;Bacteroidales;Bacteroidaceae;Bacteroides;caccae
ASV_577	Bacteria;Firmicutes;Clostridia;Oscillospirales;[Eubacterium] coprostanoligenes group;NA;NA
ASV_731	Bacteria;Bacteroidota;Bacteroidia;Bacteroidales;Prevotellaceae;Prevotella_9;NA
ASV_775	Bacteria;Bacteroidota;Bacteroidia;Bacteroidales;Bacteroidaceae;Bacteroides;NA
