# Supplementary material for: Gut microbiota profiling in injection drug users with and without HIV-1 infection in Puerto Rico
Source: Front Microbiol. 2024 Nov 26;15:1470037. doi: 10.3389/fmicb.2024.1470037 (PMC11652967; doi:10.3389/fmicb.2024.1470037)
Supplement: Supplementary file 1 [file Data_Sheet_1.zip › Supplementary Table S17_diff_abund_taxa_none_vs_multiple_drugs.xlsx]

## Sheet: sigtab_0.05_none_vs_multiple
Table S17:Differential ASVs between non-users and multiple drug users
ASV_ID	baseMean	log2FoldChange	lfcSE	stat	pvalue	padj	Kingdom	Phylum	Class	Order	Family	Genus	Species
ASV_399	11.1047	25.1504	2.86716	8.7719	1.75681e-18	1.06162e-16	Bacteria	Bacteroidota	Bacteroidia	Bacteroidales	Tannerellaceae	Parabacteroides	distasonis
ASV_735	9.23014	24.8927	2.98336	8.34386	7.19049e-17	3.37953e-15	Bacteria	Bacteroidota	Bacteroidia	Bacteroidales	Prevotellaceae	Prevotella_9	NA
ASV_257	8.5912	24.7648	2.48696	9.95785	2.33047e-23	2.46448e-21	Bacteria	Proteobacteria	Gammaproteobacteria	Burkholderiales	Sutterellaceae	Sutterella	NA
ASV_57	8.32343	24.7227	2.9834	8.28677	1.16363e-16	4.92215e-15	Bacteria	Firmicutes	Clostridia	Oscillospirales	[Eubacterium] coprostanoligenes group	NA	NA
ASV_466	12.4001	24.6516	2.44575	10.0794	6.81706e-24	9.61206e-22	Bacteria	Firmicutes	Clostridia	Lachnospirales	Lachnospiraceae	Lachnoclostridium	NA
ASV_406	30.4682	4.869	1.38297	3.52067	0.000430453	0.00958325	Bacteria	Bacteroidota	Bacteroidia	Bacteroidales	Prevotellaceae	Paraprevotella	NA
ASV_310	228.753	-2.59234	0.818968	-3.16538	0.00154881	0.0327574	Bacteria	Firmicutes	Clostridia	Lachnospirales	Lachnospiraceae	[Ruminococcus] gnavus group	NA
ASV_185	3023.89	-2.63528	0.746664	-3.52941	0.000416486	0.00958325	Bacteria	Actinobacteriota	Actinobacteria	Bifidobacteriales	Bifidobacteriaceae	Bifidobacterium	NA
ASV_498	30.1645	-3.61812	1.16643	-3.10187	0.00192302	0.0369744	Bacteria	Firmicutes	Clostridia	Lachnospirales	Lachnospiraceae	Hungatella	NA
ASV_88	665.435	-4.30831	1.38243	-3.11648	0.00183024	0.0368662	Bacteria	Firmicutes	Bacilli	Lactobacillales	Lactobacillaceae	Ligilactobacillus	NA
ASV_180	402.769	-4.86258	1.33126	-3.65261	0.000259592	0.00645927	Bacteria	Actinobacteriota	Actinobacteria	Bifidobacteriales	Bifidobacteriaceae	Bifidobacterium	bifidum
ASV_87	30.4095	-5.02485	1.13595	-4.42349	9.71209e-06	0.000256763	Bacteria	Firmicutes	Bacilli	Lactobacillales	Lactobacillaceae	Ligilactobacillus	NA
ASV_69	26.2637	-7.55472	1.29217	-5.84654	5.01903e-09	1.51646e-07	Bacteria	Firmicutes	Bacilli	Lactobacillales	Lactobacillaceae	Lactobacillus	NA
ASV_75	115.446	-8.09524	1.51382	-5.34756	8.91493e-08	2.51401e-06	Bacteria	Firmicutes	Bacilli	Lactobacillales	Lactobacillaceae	Limosilactobacillus	NA
ASV_190	30.0314	-9.21941	1.56399	-5.89481	3.7512e-09	1.22058e-07	Bacteria	Actinobacteriota	Actinobacteria	Bifidobacteriales	Bifidobacteriaceae	Bifidobacterium	NA
ASV_38	12.3946	-23.0781	2.23244	-10.3376	4.76089e-25	1.00693e-22	Bacteria	Firmicutes	Clostridia	Oscillospirales	Ruminococcaceae	Faecalibacterium	prausnitzii
ASV_184	3.65811	-23.1119	2.99011	-7.72945	1.08014e-14	3.80748e-13	Bacteria	Actinobacteriota	Actinobacteria	Bifidobacteriales	Bifidobacteriaceae	Bifidobacterium	NA
ASV_746	6.60902	-23.9194	2.98968	-8.00066	1.23755e-15	4.75894e-14	Bacteria	Bacteroidota	Bacteroidia	Bacteroidales	Prevotellaceae	Prevotella_9	NA
ASV_403	9.09253	-24.3458	2.68805	-9.05707	1.34001e-19	9.4471e-18	Bacteria	Bacteroidota	Bacteroidia	Bacteroidales	Bacteroidaceae	Bacteroides	coprocola
ASV_225	9.99281	-24.4791	2.86471	-8.54505	1.28476e-17	6.79316e-16	Bacteria	Firmicutes	Bacilli	Erysipelotrichales	Erysipelatoclostridiaceae	Catenibacterium	NA
ASV_188	20.0289	-25.4341	2.01354	-12.6315	1.41529e-36	5.9867e-34	Bacteria	Actinobacteriota	Actinobacteria	Bifidobacteriales	Bifidobacteriaceae	Bifidobacterium	NA
ASV_529	35.9358	-26.2344	2.80506	-9.35251	8.5594e-21	7.24125e-19	Bacteria	Firmicutes	Clostridia	Clostridiales	Clostridiaceae	Sarcina	ventriculi
