# Supplementary material for: Gut microbiota profiling in injection drug users with and without HIV-1 infection in Puerto Rico
Source: Front Microbiol. 2024 Nov 26;15:1470037. doi: 10.3389/fmicb.2024.1470037 (PMC11652967; doi:10.3389/fmicb.2024.1470037)
Supplement: Supplementary file 1 [file Data_Sheet_1.zip › Supplementary Table S19_none_vs_single.xls]

## Sheet: sigtab_0.05_none_vs_single
Table S19:Differential ASVs between non-users and single drug users
ASV_ID	baseMean	log2FoldChange	lfcSE	stat	pvalue	padj	Kingdom	Phylum	Class	Order	Family	Genus	Species
ASV_363	24.9812	25.1337	1.77076	14.1937	1e-45	3.92e-43	Bacteria	Firmicutes	Clostridia	Lachnospirales	Lachnospiraceae	Blautia	NA
ASV_645	43.8731	24.9337	2.23437	11.1591	6.46e-29	8.42e-27	Bacteria	Firmicutes	Negativicutes	Acidaminococcales	Acidaminococcaceae	Acidaminococcus	NA
ASV_403	6.93142	23.3443	2.90255	8.04267	8.79e-16	5.73e-14	Bacteria	Bacteroidota	Bacteroidia	Bacteroidales	Bacteroidaceae	Bacteroides	coprocola
ASV_705	8.04329	21.5439	2.90246	7.42263	1.15e-13	6.41e-12	Bacteria	Bacteroidota	Bacteroidia	Bacteroidales	Prevotellaceae	Prevotella	NA
ASV_57	10.4311	-23.557	2.90199	-8.11752	4.76e-16	3.72e-14	Bacteria	Firmicutes	Clostridia	Oscillospirales	[Eubacterium] coprostanoligenes group	NA	NA
ASV_377	8.39061	-24.6851	2.2116	-11.1616	6.28e-29	8.42e-27	Bacteria	Bacteroidota	Bacteroidia	Bacteroidales	Rikenellaceae	Alistipes	massiliensis
ASV_464	21.8312	-25.3307	2.52122	-10.047	9.47e-24	9.26e-22	Bacteria	Bacteroidota	Bacteroidia	Bacteroidales	Bacteroidaceae	Bacteroides	vulgatus
