# Supplementary material for: Gut microbiota profiling in injection drug users with and without HIV-1 infection in Puerto Rico
Source: Front Microbiol. 2024 Nov 26;15:1470037. doi: 10.3389/fmicb.2024.1470037 (PMC11652967; doi:10.3389/fmicb.2024.1470037)
Supplement: Supplementary file 1 [file Data_Sheet_1.zip › Supplementary_Table S1_Family_level_Distribution.xlsx]

## Sheet: Sheet1
TableS1. Family-Level classification and abundance of ASVs identified
	HIV_injecting		HIV_not_injecting		no_HIV_injecting		no_HIV_not_injecting
Family	Mean	SD	Mean	SD	Mean	SD	Mean	SD
[Eubacterium] coprostanoligenes group	0.0175	0.0316	0.0146	0.0194	0.0166	0.0211	0.0206	0.0278
Acidaminococcaceae	0.0131	0.0177	0.0292	0.0439	0.0142	0.018	0.0079	0.0093
Actinomycetaceae	0.0004	0.0006	0.0007	0.0016	0.0003	0.0005	0.0003	0.0003
Akkermansiaceae	0.0024	0.0073	0.0118	0.0463	0.0134	0.0616	0.0349	0.055
Anaerovoracaceae	0.0012	0.0016	0.0027	0.0044	0.002	0.0038	0.0015	0.0015
Atopobiaceae	0.0024	0.0069	0.0008	0.0018	0.0057	0.0273	0.0001	0.0002
Bacteroidaceae	0.1277	0.1776	0.0877	0.1262	0.1226	0.1271	0.1152	0.1593
Barnesiellaceae	0	0.0001	0.0016	0.0049	0.0018	0.0059	0.0092	0.0167
Bifidobacteriaceae	0.0635	0.1312	0.0272	0.0553	0.0858	0.1021	0.023	0.0327
Butyricicoccaceae	0.0027	0.0057	0.0021	0.0025	0.0017	0.002	0.0036	0.0037
Campylobacteraceae	0.0001	0.0002	0.0012	0.0062	0.0003	0.0018	0	0.0001
Christensenellaceae	0.004	0.0067	0.0063	0.0152	0.0112	0.0324	0.0146	0.0281
Clostridiaceae	0.0024	0.0059	0.0024	0.0071	0.0099	0.0288	0.006	0.0089
Coriobacteriaceae	0.0265	0.0315	0.0255	0.038	0.0242	0.0264	0.0196	0.0235
Coriobacteriales Incertae Sedis	0	0	0.0003	0.001	0.0003	0.0008	0.0008	0.0011
Corynebacteriaceae	0	0	0	0.0002	0.0001	0.0004	0	0
Desulfovibrionaceae	0.004	0.0044	0.0064	0.0102	0.004	0.0051	0.0054	0.0066
Eggerthellaceae	0.0088	0.0137	0.0034	0.0051	0.0029	0.0058	0.0043	0.0037
Enterobacteriaceae	0.0282	0.0771	0.0162	0.0591	0.0253	0.0512	0.0437	0.1178
Enterococcaceae	0.0001	0.0002	0.0001	0.0005	0.0003	0.0019	0.0003	0.0006
Erysipelatoclostridiaceae	0.0646	0.1156	0.0378	0.0562	0.0336	0.0538	0.019	0.0189
Erysipelotrichaceae	0.0057	0.0058	0.015	0.0252	0.0121	0.0191	0.0049	0.0061
Eubacteriaceae	0	0	0.0004	0.0015	0.0001	0.0006	0.0002	0.0007
Family XI	0.0005	0.0015	0.0038	0.0182	0.0042	0.0305	0.0002	0.0003
Fusobacteriaceae	0.0009	0.0031	0.003	0.0129	0.0001	0.0004	0	0.0001
Lachnospiraceae	0.1889	0.1401	0.2049	0.1596	0.1725	0.0933	0.2979	0.1564
Lactobacillaceae	0.006	0.0163	0.005	0.0169	0.0195	0.0444	0.0033	0.0066
Marinifilaceae	0.0014	0.0022	0.0022	0.0041	0.0026	0.0071	0.0048	0.0051
Monoglobaceae	0.0008	0.0025	0.0009	0.0031	0.0008	0.0018	0.005	0.009
Muribaculaceae	0.0021	0.0046	0.0026	0.0072	0.0042	0.0173	0.0023	0.004
Oligosphaeraceae	0	0	0.0002	0.0014	0	0	0	0
Oscillospiraceae	0.0205	0.0263	0.0358	0.0542	0.0366	0.0378	0.0393	0.0379
Pasteurellaceae	0.0001	0.0002	0.0003	0.001	0.0012	0.0058	0.0004	0.0009
Peptococcaceae	0.0033	0.009	0.0005	0.0012	0.0005	0.0014	0.0002	0.0009
Peptostreptococcaceae	0.0033	0.0057	0.0038	0.0077	0.0101	0.017	0.0091	0.0137
Porphyromonadaceae	0.0001	0.0001	0.0007	0.0059	0.0002	0.0009	0	0
Prevotellaceae	0.2595	0.3459	0.248	0.27	0.1603	0.2268	0.0765	0.1717
Puniceicoccaceae	0	0	0.0002	0.001	0	0.0001	0	0
Rikenellaceae	0.0076	0.0126	0.0107	0.0208	0.0127	0.0209	0.036	0.0555
Ruminococcaceae	0.0614	0.0485	0.0852	0.0704	0.097	0.0718	0.1338	0.0713
Selenomonadaceae	0.0086	0.0218	0.0147	0.0421	0.0025	0.0085	0.0013	0.0042
Sphingomonadaceae	0.0006	0.0017	0.0006	0.002	0.0003	0.001	0	0
Streptococcaceae	0.0035	0.0039	0.0059	0.0238	0.0088	0.0209	0.0074	0.0114
Succinivibrionaceae	0.0001	0.0002	0.0066	0.0267	0.006	0.0463	0	0
Sutterellaceae	0.0092	0.0168	0.0077	0.0115	0.0053	0.0085	0.0082	0.0105
Synergistaceae	0.0003	0.0007	0	0.0002	0.0014	0.0077	0.0005	0.0012
Tannerellaceae	0.0134	0.0188	0.0074	0.0109	0.0133	0.0171	0.0135	0.0138
UCG-010	0	0	0.0001	0.0005	0	0	0	0.0001
Veillonellaceae	0.0304	0.0386	0.0482	0.0679	0.0458	0.0641	0.0184	0.0262
