# Supplementary material for: Gut microbiota profiling in injection drug users with and without HIV-1 infection in Puerto Rico
Source: Front Microbiol. 2024 Nov 26;15:1470037. doi: 10.3389/fmicb.2024.1470037 (PMC11652967; doi:10.3389/fmicb.2024.1470037)
Supplement: Supplementary file 1 [file Data_Sheet_1.zip › Supplementary_Table S6-Differential-by-HIV-status.xlsx]

## Sheet: sigtab_0.05_HIV_pos_vs_HIV_neg
Table S6: Differential ASVs by HIV status
ASV_ID	baseMean	log2FoldChange	lfcSE	stat	pvalue	padj	Kingdom	Phylum	Class	Order	Family	Genus	Species
ASV_704	48.7465	26.7323	1.6216	16.4851	4.69408e-61	1.01862e-58	Bacteria	Bacteroidota	Bacteroidia	Bacteroidales	Prevotellaceae	Prevotella	NA
ASV_698	33.4742	26.2022	1.44619	18.1181	2.29401e-73	9.95601e-71	Bacteria	Bacteroidota	Bacteroidia	Bacteroidales	Prevotellaceae	NA	NA
ASV_257	20.5812	25.3888	1.71017	14.8458	7.40431e-50	6.42694e-48	Bacteria	Proteobacteria	Gammaproteobacteria	Burkholderiales	Sutterellaceae	Sutterella	NA
ASV_679	9.04337	24.4294	2.05214	11.9044	1.12325e-32	8.12481e-31	Bacteria	Firmicutes	Negativicutes	Veillonellales-Selenomonadales	Veillonellaceae	Megasphaera	hexanoica
ASV_696	24.2647	24.2915	1.58775	15.2993	7.72323e-53	1.11729e-50	Bacteria	Bacteroidota	Bacteroidia	Bacteroidales	Prevotellaceae	NA	NA
ASV_705	7.83921	24.2254	2.63992	9.17655	4.45108e-20	1.93177e-18	Bacteria	Bacteroidota	Bacteroidia	Bacteroidales	Prevotellaceae	Prevotella	NA
ASV_389	7.71335	24.1968	2.05311	11.7854	4.63968e-32	2.8766e-30	Bacteria	Bacteroidota	Bacteroidia	Bacteroidales	Muribaculaceae	NA	NA
ASV_702	15.2193	7.13426	1.73404	4.11424	3.88452e-05	0.00114927	Bacteria	Bacteroidota	Bacteroidia	Bacteroidales	Prevotellaceae	Prevotella	NA
ASV_251	14.7667	6.25513	2.01214	3.1087	0.00187913	0.0407772	Bacteria	Fusobacteriota	Fusobacteriia	Fusobacteriales	Fusobacteriaceae	Fusobacterium	mortiferum
ASV_437	13.5693	6.00497	1.31274	4.57438	4.77631e-06	0.000188447	Bacteria	Bacteroidota	Bacteroidia	Bacteroidales	Prevotellaceae	Alloprevotella	NA
ASV_695	66.1243	5.71871	1.39172	4.10909	3.97214e-05	0.00114927	Bacteria	Bacteroidota	Bacteroidia	Bacteroidales	Prevotellaceae	NA	NA
ASV_656	217.029	4.93621	1.09215	4.51971	6.19252e-06	0.000223963	Bacteria	Firmicutes	Negativicutes	Veillonellales-Selenomonadales	Selenomonadaceae	Mitsuokella	jalaludinii
ASV_438	591.546	4.28803	1.03722	4.13416	3.56251e-05	0.00114927	Bacteria	Bacteroidota	Bacteroidia	Bacteroidales	Prevotellaceae	Alloprevotella	NA
ASV_462	3305.1	-1.08974	0.333219	-3.27033	0.00107421	0.0259004	Bacteria	Bacteroidota	Bacteroidia	Bacteroidales	Bacteroidaceae	Bacteroides	vulgatus
ASV_526	102.32	-3.23701	1.02827	-3.14801	0.00164385	0.0375491	Bacteria	Firmicutes	Clostridia	Clostridiales	Clostridiaceae	Clostridium sensu stricto 1	NA
ASV_222	45.9821	-3.6725	0.947544	-3.87581	0.000106269	0.00288255	Bacteria	Firmicutes	Bacilli	Erysipelotrichales	Erysipelatoclostridiaceae	Erysipelotrichaceae UCG-003	bacterium
ASV_69	20.8362	-3.99547	1.12643	-3.547	0.000389637	0.00994721	Bacteria	Firmicutes	Bacilli	Lactobacillales	Lactobacillaceae	Lactobacillus	NA
ASV_396	3.88936	-24.6326	2.59137	-9.50563	1.98836e-21	1.07868e-19	Bacteria	Bacteroidota	Bacteroidia	Bacteroidales	Tannerellaceae	Parabacteroides	distasonis
ASV_529	16.8423	-26.6336	2.89872	-9.18806	3.99986e-20	1.92882e-18	Bacteria	Firmicutes	Clostridia	Clostridiales	Clostridiaceae	Sarcina	ventriculi
ASV_225	31.4794	-27.4861	1.79996	-15.2704	1.20433e-52	1.3067e-50	Bacteria	Firmicutes	Bacilli	Erysipelotrichales	Erysipelatoclostridiaceae	Catenibacterium	NA
