# Supplementary material for: Gut microbiota profiling in injection drug users with and without HIV-1 infection in Puerto Rico
Source: Front Microbiol. 2024 Nov 26;15:1470037. doi: 10.3389/fmicb.2024.1470037 (PMC11652967; doi:10.3389/fmicb.2024.1470037)
Supplement: Supplementary file 1 [file Data_Sheet_1.zip › Supplementry Table S14-NonHIV-Injecting-Unique-Core.xlsx]

## Sheet: Sheet1
Supplementary Table S14 - Core ASVs in the HIV(-)/injecting group after removal of the 33 common core ASVs
ASV_ID	Taxonomy
ASV_13	Bacteria;Firmicutes;Clostridia;Lachnospirales;Lachnospiraceae;Lachnospiraceae NK4A136 group;NA
ASV_24	Bacteria;Firmicutes;Clostridia;Oscillospirales;Oscillospiraceae;Flavonifractor;plautii
ASV_36	Bacteria;Firmicutes;Clostridia;Oscillospirales;Ruminococcaceae;Faecalibacterium;prausnitzii
ASV_39	Bacteria;Firmicutes;Clostridia;Oscillospirales;Ruminococcaceae;Faecalibacterium;NA
ASV_48	Bacteria;Firmicutes;Clostridia;Oscillospirales;Ruminococcaceae;Incertae Sedis;NA
ASV_52	Bacteria;Firmicutes;Clostridia;Oscillospirales;Ruminococcaceae;Incertae Sedis;NA
ASV_80	Bacteria;Firmicutes;Bacilli;Lactobacillales;Streptococcaceae;Streptococcus;NA
ASV_84	Bacteria;Firmicutes;Bacilli;Erysipelotrichales;Erysipelotrichaceae;Turicibacter;sanguinis
ASV_92	Bacteria;Firmicutes;Clostridia;Peptostreptococcales-Tissierellales;Peptostreptococcaceae;Romboutsia;NA
ASV_96	Bacteria;Firmicutes;Clostridia;Peptostreptococcales-Tissierellales;Peptostreptococcaceae;Intestinibacter;bartlettii
ASV_101	Bacteria;Desulfobacterota;Desulfovibrionia;Desulfovibrionales;Desulfovibrionaceae;Bilophila;wadsworthia
ASV_185	Bacteria;Actinobacteriota;Actinobacteria;Bifidobacteriales;Bifidobacteriaceae;Bifidobacterium;NA
ASV_228	Bacteria;Firmicutes;Bacilli;Erysipelotrichales;Erysipelatoclostridiaceae;Catenibacterium;mitsuokai
ASV_274	Bacteria;Firmicutes;Clostridia;Lachnospirales;Lachnospiraceae;[Eubacterium] hallii group;NA
ASV_310	Bacteria;Firmicutes;Clostridia;Lachnospirales;Lachnospiraceae;[Ruminococcus] gnavus group;NA
ASV_332	Bacteria;Firmicutes;Clostridia;Lachnospirales;Lachnospiraceae;[Ruminococcus] gauvreauii group;NA
ASV_337	Bacteria;Firmicutes;Clostridia;Lachnospirales;Lachnospiraceae;[Ruminococcus] torques group;NA
ASV_357	Bacteria;Firmicutes;Clostridia;Lachnospirales;Lachnospiraceae;Blautia;NA
ASV_431	Bacteria;Bacteroidota;Bacteroidia;Bacteroidales;Marinifilaceae;Odoribacter;splanchnicus
ASV_450	Bacteria;Bacteroidota;Bacteroidia;Bacteroidales;Bacteroidaceae;Bacteroides;uniformis
ASV_457	Bacteria;Bacteroidota;Bacteroidia;Bacteroidales;Bacteroidaceae;Bacteroides;caccae
ASV_481	Bacteria;Firmicutes;Clostridia;Lachnospirales;Lachnospiraceae;Lachnoclostridium;edouardi
ASV_484	Bacteria;Firmicutes;Clostridia;Lachnospirales;Lachnospiraceae;Lachnoclostridium;NA
ASV_505	Bacteria;Firmicutes;Clostridia;Lachnospirales;Lachnospiraceae;Lachnospiraceae NK4A136 group;NA
ASV_525	Bacteria;Firmicutes;Clostridia;Clostridiales;Clostridiaceae;Clostridium sensu stricto 1;NA
ASV_546	Bacteria;Firmicutes;Clostridia;Oscillospirales;Oscillospiraceae;UCG-003;NA
ASV_564	Bacteria;Firmicutes;Clostridia;Oscillospirales;Oscillospiraceae;NK4A214 group;NA
ASV_567	Bacteria;Firmicutes;Clostridia;Oscillospirales;Oscillospiraceae;UCG-002;NA
ASV_576	Bacteria;Firmicutes;Clostridia;Oscillospirales;[Eubacterium] coprostanoligenes group;NA;NA
ASV_593	Bacteria;Firmicutes;Clostridia;Oscillospirales;Butyricicoccaceae;Butyricicoccus;NA
ASV_644	Bacteria;Firmicutes;Negativicutes;Acidaminococcales;Acidaminococcaceae;Acidaminococcus;intestini
ASV_739	Bacteria;Bacteroidota;Bacteroidia;Bacteroidales;Prevotellaceae;Prevotella_9;NA
ASV_776	Bacteria;Bacteroidota;Bacteroidia;Bacteroidales;Bacteroidaceae;Bacteroides;NA
ASV_786	Bacteria;Firmicutes;Clostridia;Lachnospirales;Lachnospiraceae;Lachnospira;pectinoschiza
ASV_798	Bacteria;Firmicutes;Clostridia;Lachnospirales;Lachnospiraceae;Coprococcus;catus
ASV_799	Bacteria;Firmicutes;Clostridia;Lachnospirales;Lachnospiraceae;Lachnospiraceae ND3007 group;NA
