# Supplementary material for: Gut microbiota profiling in injection drug users with and without HIV-1 infection in Puerto Rico
Source: Front Microbiol. 2024 Nov 26;15:1470037. doi: 10.3389/fmicb.2024.1470037 (PMC11652967; doi:10.3389/fmicb.2024.1470037)
Supplement: Supplementary file 1 [file Data_Sheet_1.zip › Supplementry Table S16-NonHIV-Non-Injecting-core-Unique.xlsx]

## Sheet: Sheet1
Supplementary Table S16 - Core ASVs in the HIV(-)/non-injecting group after removal of the 33 common core ASVs
ASV_ID	Taxonomy
ASV_12	Bacteria;Firmicutes;Clostridia;Lachnospirales;Lachnospiraceae;Lachnospiraceae NK4A136 group;NA
ASV_13	Bacteria;Firmicutes;Clostridia;Lachnospirales;Lachnospiraceae;Lachnospiraceae NK4A136 group;NA
ASV_23	Bacteria;Firmicutes;Clostridia;Oscillospirales;Oscillospiraceae;Intestinimonas;NA
ASV_24	Bacteria;Firmicutes;Clostridia;Oscillospirales;Oscillospiraceae;Flavonifractor;plautii
ASV_36	Bacteria;Firmicutes;Clostridia;Oscillospirales;Ruminococcaceae;Faecalibacterium;prausnitzii
ASV_42	Bacteria;Firmicutes;Clostridia;Oscillospirales;Ruminococcaceae;DTU089;NA
ASV_48	Bacteria;Firmicutes;Clostridia;Oscillospirales;Ruminococcaceae;Incertae Sedis;NA
ASV_92	Bacteria;Firmicutes;Clostridia;Peptostreptococcales-Tissierellales;Peptostreptococcaceae;Romboutsia;NA
ASV_96	Bacteria;Firmicutes;Clostridia;Peptostreptococcales-Tissierellales;Peptostreptococcaceae;Intestinibacter;bartlettii
ASV_114	Bacteria;Verrucomicrobiota;Verrucomicrobiae;Verrucomicrobiales;Akkermansiaceae;Akkermansia;muciniphila
ASV_136	Bacteria;Proteobacteria;Gammaproteobacteria;Enterobacterales;Enterobacteriaceae;Klebsiella;NA
ASV_163	Bacteria;Actinobacteriota;Coriobacteriia;Coriobacteriales;Eggerthellaceae;Adlercreutzia;equolifaciens
ASV_174	Bacteria;Actinobacteriota;Actinobacteria;Actinomycetales;Actinomycetaceae;Actinomyces;odontolyticus
ASV_185	Bacteria;Actinobacteriota;Actinobacteria;Bifidobacteriales;Bifidobacteriaceae;Bifidobacterium;NA
ASV_194	Bacteria;Firmicutes;Clostridia;Peptostreptococcales-Tissierellales;Anaerovoracaceae;Family XIII AD3011 group;NA
ASV_222	Bacteria;Firmicutes;Bacilli;Erysipelotrichales;Erysipelatoclostridiaceae;Erysipelotrichaceae UCG-003;bacterium
ASV_282	Bacteria;Firmicutes;Clostridia;Lachnospirales;Lachnospiraceae;[Eubacterium] ventriosum group;NA
ASV_284	Bacteria;Firmicutes;Clostridia;Lachnospirales;Lachnospiraceae;Roseburia;intestinalis
ASV_327	Bacteria;Firmicutes;Clostridia;Lachnospirales;Lachnospiraceae;NA;NA
ASV_332	Bacteria;Firmicutes;Clostridia;Lachnospirales;Lachnospiraceae;[Ruminococcus] gauvreauii group;NA
ASV_337	Bacteria;Firmicutes;Clostridia;Lachnospirales;Lachnospiraceae;[Ruminococcus] torques group;NA
ASV_378	Bacteria;Bacteroidota;Bacteroidia;Bacteroidales;Rikenellaceae;Alistipes;putredinis
ASV_383	Bacteria;Bacteroidota;Bacteroidia;Bacteroidales;Rikenellaceae;Alistipes;shahii
ASV_431	Bacteria;Bacteroidota;Bacteroidia;Bacteroidales;Marinifilaceae;Odoribacter;splanchnicus
ASV_450	Bacteria;Bacteroidota;Bacteroidia;Bacteroidales;Bacteroidaceae;Bacteroides;uniformis
ASV_457	Bacteria;Bacteroidota;Bacteroidia;Bacteroidales;Bacteroidaceae;Bacteroides;caccae
ASV_481	Bacteria;Firmicutes;Clostridia;Lachnospirales;Lachnospiraceae;Lachnoclostridium;edouardi
ASV_487	Bacteria;Firmicutes;Clostridia;Lachnospirales;Lachnospiraceae;Lachnoclostridium;NA
ASV_506	Bacteria;Firmicutes;Clostridia;Lachnospirales;Lachnospiraceae;Lachnospiraceae NK4A136 group;bacterium
ASV_512	Bacteria;Firmicutes;Clostridia;Monoglobales;Monoglobaceae;Monoglobus;NA
ASV_546	Bacteria;Firmicutes;Clostridia;Oscillospirales;Oscillospiraceae;UCG-003;NA
ASV_549	Bacteria;Firmicutes;Clostridia;Oscillospirales;Oscillospiraceae;UCG-002;NA
ASV_593	Bacteria;Firmicutes;Clostridia;Oscillospirales;Butyricicoccaceae;Butyricicoccus;NA
ASV_596	Bacteria;Firmicutes;Clostridia;Oscillospirales;Butyricicoccaceae;Butyricicoccus;faecihominis
ASV_767	Bacteria;Bacteroidota;Bacteroidia;Bacteroidales;Bacteroidaceae;Bacteroides;massiliensis
ASV_775	Bacteria;Bacteroidota;Bacteroidia;Bacteroidales;Bacteroidaceae;Bacteroides;NA
ASV_799	Bacteria;Firmicutes;Clostridia;Lachnospirales;Lachnospiraceae;Lachnospiraceae ND3007 group;NA
