# Supplementary material for: Gut microbiota profiling in injection drug users with and without HIV-1 infection in Puerto Rico
Source: Front Microbiol. 2024 Nov 26;15:1470037. doi: 10.3389/fmicb.2024.1470037 (PMC11652967; doi:10.3389/fmicb.2024.1470037)
Supplement: Supplementary file 1 [file Data_Sheet_1.zip › Supplementry_Table S4_HIV-Injecting-VS-HIV-Non-Injectors.xlsx]

## Sheet: Sheet1
Table S4: Differential ASVs between HIV(+)injecting Vs HIV(+) non-injectors
ASV_ID	baseMean	log2FoldChange	lfcSE	stat	pvalue	padj	Kingdom	Phylum	Class	Order	Family	Genus	Species
ASV_551	175.514	25.7567	2.15856	11.9324	8.02593e-33	1.87406e-30	Bacteria	Firmicutes	Clostridia	Oscillospirales	Oscillospiraceae	UCG-002	NA
ASV_695	147.28	25.5594	2.02587	12.6165	1.71222e-36	7.99606e-34	Bacteria	Bacteroidota	Bacteroidia	Bacteroidales	Prevotellaceae	NA	NA
ASV_118	109.351	25.1438	2.42676	10.3611	3.72702e-25	2.90087e-23	Bacteria	Proteobacteria	Gammaproteobacteria	Enterobacterales	Succinivibrionaceae	Succinivibrio	NA
ASV_589	96.1355	24.9593	2.31073	10.8015	3.38656e-27	3.16305e-25	Bacteria	Firmicutes	Clostridia	Oscillospirales	Ruminococcaceae	Ruminococcus	callidus
ASV_698	75.9502	24.6431	2.17753	11.317	1.08103e-29	1.2621e-27	Bacteria	Bacteroidota	Bacteroidia	Bacteroidales	Prevotellaceae	NA	NA
ASV_442	56.3696	24.2248	3.88972	6.22792	4.72681e-10	6.30692e-09	Bacteria	Bacteroidota	Bacteroidia	Bacteroidales	Prevotellaceae	Alloprevotella	NA
ASV_738	46.7784	23.9576	2.95449	8.10888	5.10893e-16	1.03733e-14	Bacteria	Bacteroidota	Bacteroidia	Bacteroidales	Prevotellaceae	Prevotella_9	NA
ASV_760	43.6623	23.8538	3.08427	7.73402	1.04205e-14	1.87169e-13	Bacteria	Bacteroidota	Bacteroidia	Bacteroidales	Prevotellaceae	Prevotella_9	NA
ASV_257	40.1293	23.7533	2.62343	9.05429	1.37456e-19	4.93783e-18	Bacteria	Proteobacteria	Gammaproteobacteria	Burkholderiales	Sutterellaceae	Sutterella	NA
ASV_8	42.2747	23.7439	2.70476	8.77858	1.65548e-18	4.83192e-17	Bacteria	Firmicutes	Clostridia	Lachnospirales	Lachnospiraceae	Dorea	NA
ASV_389	35.4534	23.5747	2.60988	9.03285	1.6725e-19	5.57899e-18	Bacteria	Bacteroidota	Bacteroidia	Bacteroidales	Muribaculaceae	NA	NA
ASV_239	31.3252	23.4092	2.70698	8.64769	5.25517e-18	1.44363e-16	Bacteria	Firmicutes	Bacilli	Erysipelotrichales	Erysipelotrichaceae	Catenisphaera	NA
ASV_251	30.6593	23.3793	3.1065	7.52591	5.23561e-14	8.73226e-13	Bacteria	Fusobacteriota	Fusobacteriia	Fusobacteriales	Fusobacteriaceae	Fusobacterium	mortiferum
ASV_679	24.49	23.0659	2.80779	8.21498	2.12203e-16	4.71899e-15	Bacteria	Firmicutes	Negativicutes	Veillonellales-Selenomonadales	Veillonellaceae	Megasphaera	hexanoica
ASV_693	23.6416	23.0085	3.8898	5.91508	3.31711e-09	4.07656e-08	Bacteria	Firmicutes	Negativicutes	Veillonellales-Selenomonadales	Veillonellaceae	Megasphaera	NA
ASV_724	22.6117	22.9324	2.22916	10.2875	8.02385e-25	5.35305e-23	Bacteria	Bacteroidota	Bacteroidia	Bacteroidales	Prevotellaceae	Prevotellaceae NK3B31 group	NA
ASV_553	22.5507	22.8308	2.79926	8.156	3.46296e-16	7.35093e-15	Bacteria	Firmicutes	Clostridia	Oscillospirales	Oscillospiraceae	UCG-002	NA
ASV_696	54.7703	22.7357	2.37774	9.56189	1.15623e-21	5.99957e-20	Bacteria	Bacteroidota	Bacteroidia	Bacteroidales	Prevotellaceae	NA	NA
ASV_735	18.958	22.7062	3.88984	5.83733	5.30447e-09	6.19297e-08	Bacteria	Bacteroidota	Bacteroidia	Bacteroidales	Prevotellaceae	Prevotella_9	NA
ASV_705	17.6082	22.6122	3.58214	6.3125	2.74566e-10	3.77125e-09	Bacteria	Bacteroidota	Bacteroidia	Bacteroidales	Prevotellaceae	Prevotella	NA
ASV_625	16.8496	22.5343	2.80128	8.04431	8.67358e-16	1.68773e-14	Bacteria	Firmicutes	Clostridia	Christensenellales	Christensenellaceae	Christensenellaceae R-7 group	NA
ASV_517	16.5043	22.514	3.07645	7.31818	2.51361e-13	4.04778e-12	Bacteria	Firmicutes	Clostridia	Christensenellales	Christensenellaceae	Christensenellaceae R-7 group	NA
ASV_20	16.435	22.4927	2.55766	8.79423	1.44035e-18	4.48429e-17	Bacteria	Firmicutes	Clostridia	Oscillospirales	Oscillospiraceae	Intestinimonas	NA
ASV_437	16.9049	22.4095	1.89698	11.8133	3.3329e-32	5.18822e-30	Bacteria	Bacteroidota	Bacteroidia	Bacteroidales	Prevotellaceae	Alloprevotella	NA
ASV_464	14.8206	22.3485	3.79856	5.88341	4.0191e-09	4.81261e-08	Bacteria	Bacteroidota	Bacteroidia	Bacteroidales	Bacteroidaceae	Bacteroides	vulgatus
ASV_50	12.8785	22.1717	2.35829	9.40157	5.37557e-21	2.28217e-19	Bacteria	Firmicutes	Clostridia	Oscillospirales	Ruminococcaceae	Incertae Sedis	NA
ASV_426	12.8588	22.1567	2.7993	7.91512	2.47023e-15	4.6144e-14	Bacteria	Bacteroidota	Bacteroidia	Bacteroidales	Rikenellaceae	Rikenellaceae RC9 gut group	NA
ASV_519	13.5102	22.1238	3.60433	6.13811	8.35075e-10	1.08328e-08	Bacteria	Firmicutes	Clostridia	Christensenellales	Christensenellaceae	NA	NA
ASV_172	12.437	22.1189	2.2749	9.72302	2.40551e-22	1.40422e-20	Bacteria	Actinobacteriota	Coriobacteriia	Coriobacteriales	Coriobacteriales Incertae Sedis	NA	NA
ASV_777	12.0208	22.0644	3.40096	6.48769	8.71632e-11	1.23349e-09	Bacteria	Bacteroidota	Bacteroidia	Bacteroidales	Bacteroidaceae	Bacteroides	ovatus
ASV_781	31.1962	22.0556	2.32229	9.49739	2.15217e-21	1.00506e-19	Bacteria	Firmicutes	Clostridia	Lachnospirales	Lachnospiraceae	[Eubacterium] eligens group	NA
ASV_552	11.8633	21.9844	3.88994	5.65161	1.58952e-08	1.8105e-07	Bacteria	Firmicutes	Clostridia	Oscillospirales	Oscillospiraceae	UCG-002	NA
ASV_351	29.2077	21.9365	2.57924	8.50505	1.81515e-17	4.46144e-16	Bacteria	Firmicutes	Clostridia	Lachnospirales	Lachnospiraceae	Blautia	NA
ASV_106	11.5571	21.9354	3.88995	5.639	1.7104e-08	1.9018e-07	Bacteria	Desulfobacterota	Desulfovibrionia	Desulfovibrionales	Desulfovibrionaceae	Desulfovibrio	fairfieldensis
ASV_707	10.5523	21.8924	3.60641	6.0704	1.27592e-09	1.61042e-08	Bacteria	Bacteroidota	Bacteroidia	Bacteroidales	Prevotellaceae	Prevotella	NA
ASV_554	21.4318	21.612	2.37918	9.08379	1.0486e-19	4.0808e-18	Bacteria	Firmicutes	Clostridia	Oscillospirales	Oscillospiraceae	NK4A214 group	NA
ASV_540	13.0473	21.2581	3.06456	6.93677	4.01178e-12	6.04355e-11	Bacteria	Firmicutes	Clostridia	Clostridia UCG-014	NA	NA	NA
ASV_346	19.4917	21.0724	2.45938	8.56819	1.05129e-17	2.7275e-16	Bacteria	Firmicutes	Clostridia	Lachnospirales	Lachnospiraceae	Blautia	NA
ASV_286	26.475	20.9321	2.4808	8.43765	3.23784e-17	7.56036e-16	Bacteria	Firmicutes	Clostridia	Lachnospirales	Lachnospiraceae	Agathobacter	NA
ASV_240	6.83024	20.7358	3.86934	5.359	8.36838e-08	9.08845e-07	Bacteria	Firmicutes	Bacilli	Erysipelotrichales	Erysipelotrichaceae	Faecalitalea	NA
ASV_244	13.5938	20.4782	2.80908	7.29001	3.09933e-13	4.82462e-12	Bacteria	Firmicutes	Bacilli	Erysipelotrichales	Erysipelotrichaceae	Solobacterium	NA
ASV_494	10.9564	20.2265	2.65965	7.60495	2.85019e-14	4.92977e-13	Bacteria	Firmicutes	Clostridia	Lachnospirales	Lachnospiraceae	NA	NA
ASV_704	100.785	9.51801	2.23045	4.26731	1.97847e-05	0.000205322	Bacteria	Bacteroidota	Bacteroidia	Bacteroidales	Prevotellaceae	Prevotella	NA
ASV_730	74.9365	8.49446	2.03753	4.169	3.05938e-05	0.000303985	Bacteria	Bacteroidota	Bacteroidia	Bacteroidales	Prevotellaceae	Prevotella_9	NA
ASV_758	327.959	8.05352	1.7951	4.4864	7.24379e-06	7.68829e-05	Bacteria	Bacteroidota	Bacteroidia	Bacteroidales	Prevotellaceae	Prevotella_9	NA
ASV_716	293.682	8.0119	1.91434	4.1852	2.84914e-05	0.00028925	Bacteria	Bacteroidota	Bacteroidia	Bacteroidales	Prevotellaceae	Prevotella	NA
ASV_269	49.6562	7.14748	2.07244	3.44882	0.000563036	0.00547787	Bacteria	Proteobacteria	Gammaproteobacteria	Burkholderiales	Sutterellaceae	Parasutterella	excrementihominis
ASV_806	6.34767	4.69043	1.63954	2.86082	0.00422553	0.0402719	Bacteria	Firmicutes	Clostridia	Lachnospirales	Lachnospiraceae	NA	NA
ASV_266	3.28361	-25.4462	3.86244	-6.58812	4.45419e-11	6.50033e-10	Bacteria	Proteobacteria	Gammaproteobacteria	Burkholderiales	Sutterellaceae	Sutterella	wadsworthensis
