# Supplementary material for: Gut microbiota profiling in injection drug users with and without HIV-1 infection in Puerto Rico
Source: Front Microbiol. 2024 Nov 26;15:1470037. doi: 10.3389/fmicb.2024.1470037 (PMC11652967; doi:10.3389/fmicb.2024.1470037)
Supplement: Supplementary file 1 [file Data_Sheet_1.zip › Supplementry_Table S5_HIV-Injecting VS-NonHIV-Non-Injecting.xlsx]

## Sheet: Sheet1
Table S5: Differential ASVs between HIV(+)injecting Vs HIV(-) non-injectors
ASV_ID	baseMean	log2FoldChange	lfcSE	stat	pvalue	padj	Kingdom	Phylum	Class	Order	Family	Genus	Species
ASV_74	18.4501	23.6007	2.66942	8.84113	9.47595e-19	3.24077e-17	Bacteria	Firmicutes	Bacilli	Lactobacillales	Lactobacillaceae	Lacticaseibacillus	NA
ASV_104	149.656	-26.8175	2.07428	-12.9286	3.1045e-38	1.06174e-35	Bacteria	Desulfobacterota	Desulfovibrionia	Desulfovibrionales	Desulfovibrionaceae	Desulfovibrio	NA
ASV_114	1224.23	5.34298	1.88273	2.83789	0.00454125	0.0361188	Bacteria	Verrucomicrobiota	Verrucomicrobiae	Verrucomicrobiales	Akkermansiaceae	Akkermansia	muciniphila
ASV_171	103.38	-26.2991	2.14054	-12.2862	1.07476e-34	1.22523e-32	Bacteria	Actinobacteriota	Coriobacteriia	Coriobacteriales	Eggerthellaceae	Senegalimassilia	anaerobia
ASV_172	26.6098	8.1566	2.2543	3.61823	0.000296621	0.00362301	Bacteria	Actinobacteriota	Coriobacteriia	Coriobacteriales	Coriobacteriales Incertae Sedis	NA	NA
ASV_180	362.695	-28.0367	2.93816	-9.54225	1.39766e-21	7.96663e-20	Bacteria	Actinobacteriota	Actinobacteria	Bifidobacteriales	Bifidobacteriaceae	Bifidobacterium	bifidum
ASV_190	8.17794	-22.863	2.94002	-7.77647	7.45773e-15	1.41697e-13	Bacteria	Actinobacteriota	Actinobacteria	Bifidobacteriales	Bifidobacteriaceae	Bifidobacterium	NA
ASV_248	56.577	-7.98492	2.4009	-3.3258	0.000881662	0.00886848	Bacteria	Firmicutes	Bacilli	Erysipelotrichales	Erysipelotrichaceae	Holdemanella	NA
ASV_250	47.8844	-25.2628	2.45338	-10.2971	7.26047e-25	6.2077e-23	Bacteria	Firmicutes	Bacilli	Erysipelotrichales	Erysipelotrichaceae	Holdemanella	biformis
ASV_264	9.35151	22.6575	2.93624	7.71649	1.19581e-14	1.94747e-13	Bacteria	Proteobacteria	Gammaproteobacteria	Burkholderiales	Sutterellaceae	Sutterella	wadsworthensis
ASV_266	8.91693	-22.9828	2.93986	-7.81765	5.38167e-15	1.15033e-13	Bacteria	Proteobacteria	Gammaproteobacteria	Burkholderiales	Sutterellaceae	Sutterella	wadsworthensis
ASV_278	7.78541	-22.7956	2.94012	-7.75328	8.95471e-15	1.61185e-13	Bacteria	Firmicutes	Clostridia	Lachnospirales	Lachnospiraceae	[Eubacterium] hallii group	NA
ASV_286	33.4191	8.66284	2.48508	3.48594	0.000490408	0.00524123	Bacteria	Firmicutes	Clostridia	Lachnospirales	Lachnospiraceae	Agathobacter	NA
ASV_396	4.65847	21.6886	2.93774	7.38273	1.55073e-13	2.1214e-12	Bacteria	Bacteroidota	Bacteroidia	Bacteroidales	Tannerellaceae	Parabacteroides	distasonis
ASV_415	4.31525	21.5776	2.93798	7.34437	2.06736e-13	2.71938e-12	Bacteria	Bacteroidota	Bacteroidia	Bacteroidales	Barnesiellaceae	Barnesiella	NA
ASV_417	22.819	23.3564	2.93536	7.95691	1.76396e-15	4.3091e-14	Bacteria	Bacteroidota	Bacteroidia	Bacteroidales	Barnesiellaceae	Barnesiella	NA
ASV_420	51.7163	-7.62997	2.74962	-2.77492	0.0055215	0.0429171	Bacteria	Bacteroidota	Bacteroidia	Bacteroidales	NA	NA	NA
ASV_433	9.88169	22.7347	2.919	7.78854	6.77905e-15	1.36378e-13	Bacteria	Bacteroidota	Bacteroidia	Bacteroidales	Marinifilaceae	Butyricimonas	faecihominis
ASV_438	274.028	-9.28465	2.87762	-3.2265	0.00125314	0.0119048	Bacteria	Bacteroidota	Bacteroidia	Bacteroidales	Prevotellaceae	Alloprevotella	NA
ASV_451	52.5064	-9.06727	2.59712	-3.49128	0.000480707	0.00524123	Bacteria	Bacteroidota	Bacteroidia	Bacteroidales	Bacteroidaceae	Bacteroides	uniformis
ASV_452	53.8209	7.2094	2.38057	3.02843	0.00245828	0.0205056	Bacteria	Bacteroidota	Bacteroidia	Bacteroidales	Bacteroidaceae	Bacteroides	NA
ASV_466	18.4806	23.6048	2.88808	8.17319	3.00351e-16	8.56e-15	Bacteria	Firmicutes	Clostridia	Lachnospirales	Lachnospiraceae	Lachnoclostridium	NA
ASV_498	24.588	-9.66803	2.70819	-3.56993	0.000357076	0.00407067	Bacteria	Firmicutes	Clostridia	Lachnospirales	Lachnospiraceae	Hungatella	NA
ASV_512	218.494	4.83641	1.30178	3.71523	0.000203019	0.00257158	Bacteria	Firmicutes	Clostridia	Monoglobales	Monoglobaceae	Monoglobus	NA
ASV_517	17.0373	21.7085	2.93557	7.39498	1.41424e-13	2.0153e-12	Bacteria	Firmicutes	Clostridia	Christensenellales	Christensenellaceae	Christensenellaceae R-7 group	NA
ASV_542	18.2018	7.6097	2.25337	3.37703	0.000732741	0.00759386	Bacteria	Firmicutes	Clostridia	Oscillospirales	Oscillospiraceae	Oscillospira	NA
ASV_552	105.264	26.0378	2.93488	8.87184	7.19468e-19	2.86441e-17	Bacteria	Firmicutes	Clostridia	Oscillospirales	Oscillospiraceae	UCG-002	NA
ASV_562	9.45406	22.6719	2.93622	7.72145	1.1501e-14	1.94747e-13	Bacteria	Firmicutes	Clostridia	Oscillospirales	Oscillospiraceae	UCG-005	NA
ASV_572	8.84115	22.5806	2.93633	7.69009	1.47031e-14	2.18629e-13	Bacteria	Firmicutes	Clostridia	Oscillospirales	Oscillospiraceae	NK4A214 group	NA
ASV_589	111.95	8.40708	2.33892	3.59442	0.000325113	0.00383409	Bacteria	Firmicutes	Clostridia	Oscillospirales	Ruminococcaceae	Ruminococcus	callidus
ASV_646	214.124	-27.3118	2.17164	-12.5766	2.84164e-36	4.85921e-34	Bacteria	Firmicutes	Negativicutes	Acidaminococcales	Acidaminococcaceae	Acidaminococcus	fermentans
ASV_656	159.449	-8.56502	2.91937	-2.93386	0.00334779	0.0272606	Bacteria	Firmicutes	Negativicutes	Veillonellales-Selenomonadales	Selenomonadaceae	Mitsuokella	jalaludinii
ASV_660	9.93382	-23.1183	2.93969	-7.86421	3.7142e-15	8.46839e-14	Bacteria	Firmicutes	Negativicutes	Veillonellales-Selenomonadales	Selenomonadaceae	Mitsuokella	multacida
ASV_669	151.997	-9.62896	2.91911	-3.29859	0.000971703	0.00949493	Bacteria	Firmicutes	Negativicutes	Veillonellales-Selenomonadales	Veillonellaceae	Dialister	NA
ASV_670	9.15834	22.6302	2.93627	7.70711	1.28698e-14	2.00067e-13	Bacteria	Firmicutes	Negativicutes	Veillonellales-Selenomonadales	Veillonellaceae	Dialister	NA
ASV_678	58.6068	-25.5434	2.6336	-9.69904	3.04361e-22	2.08183e-20	Bacteria	Firmicutes	Negativicutes	Veillonellales-Selenomonadales	Veillonellaceae	Megasphaera	NA
ASV_688	147.778	-7.5905	2.40785	-3.1524	0.00161933	0.0138453	Bacteria	Firmicutes	Negativicutes	Veillonellales-Selenomonadales	Veillonellaceae	Megasphaera	NA
ASV_711	15.9493	-23.7503	2.9391	-8.08081	6.43366e-16	1.69255e-14	Bacteria	Bacteroidota	Bacteroidia	Bacteroidales	Prevotellaceae	Prevotella	NA
ASV_717	157.03	-26.0708	2.93822	-8.873	7.12007e-19	2.86441e-17	Bacteria	Bacteroidota	Bacteroidia	Bacteroidales	Prevotellaceae	Prevotella	NA
ASV_737	151.108	-26.0522	2.93822	-8.86665	7.53793e-19	2.86441e-17	Bacteria	Bacteroidota	Bacteroidia	Bacteroidales	Prevotellaceae	Prevotella_9	NA
ASV_739	1304.74	-9.14188	2.89369	-3.15925	0.00158178	0.0138453	Bacteria	Bacteroidota	Bacteroidia	Bacteroidales	Prevotellaceae	Prevotella_9	NA
ASV_781	20.9745	7.64252	2.404	3.17909	0.0014774	0.0135063	Bacteria	Firmicutes	Clostridia	Lachnospirales	Lachnospiraceae	[Eubacterium] eligens group	NA
ASV_784	17.3479	21.8826	2.67098	8.19274	2.55338e-16	7.93868e-15	Bacteria	Firmicutes	Clostridia	Lachnospirales	Lachnospiraceae	Frisingicoccus	NA
ASV_796	15.3801	-8.19487	2.58143	-3.17455	0.0015007	0.0135063	Bacteria	Firmicutes	Clostridia	Lachnospirales	Lachnospiraceae	[Eubacterium] ruminantium group	NA
