# Supplementary material for: Gut microbiota profiling in injection drug users with and without HIV-1 infection in Puerto Rico
Source: Front Microbiol. 2024 Nov 26;15:1470037. doi: 10.3389/fmicb.2024.1470037 (PMC11652967; doi:10.3389/fmicb.2024.1470037)
Supplement: Supplementary file 1 [file Data_Sheet_1.zip › Supplementry_table_S3_HIV-Injectors-VS-NonHIV-Injectors.xlsx]

## Sheet: Sheet1
Table S3: Differential ASVs between HIV(+)injecting Vs HIV(-) injectors
ASV_ID	baseMean	log2FoldChange	lfcSE	stat	pvalue	padj	Kingdom	Phylum	Class	Order	Family	Genus	Species
ASV_20	20.25	23.0497	2.88983	7.97614	1.50984e-15	4.20598e-14	Bacteria	Firmicutes	Clostridia	Oscillospirales	Oscillospiraceae	Intestinimonas	NA
ASV_75	140.989	25.5854	2.19379	11.6626	1.9779e-31	3.85691e-29	Bacteria	Firmicutes	Bacilli	Lactobacillales	Lactobacillaceae	Limosilactobacillus	NA
ASV_94	13.6704	20.9496	2.6617	7.87075	3.52511e-15	9.16529e-14	Bacteria	Firmicutes	Clostridia	Peptostreptococcales-Tissierellales	Peptostreptococcaceae	Romboutsia	sedimentorum
ASV_110	11.5224	22.2677	3.73388	5.96371	2.4658e-09	3.10214e-08	Bacteria	Verrucomicrobiota	Verrucomicrobiae	Verrucomicrobiales	Akkermansiaceae	Akkermansia	muciniphila
ASV_118	26.4997	23.4282	3.07548	7.61772	2.58189e-14	5.29967e-13	Bacteria	Proteobacteria	Gammaproteobacteria	Enterobacterales	Succinivibrionaceae	Succinivibrio	NA
ASV_146	17.6491	22.8665	2.93705	7.78553	6.94189e-15	1.69209e-13	Bacteria	Actinobacteriota	Coriobacteriia	Coriobacteriales	Atopobiaceae	Olsenella	NA
ASV_172	15.4264	21.2168	2.27075	9.34351	9.31897e-21	3.6344e-19	Bacteria	Actinobacteriota	Coriobacteriia	Coriobacteriales	Coriobacteriales Incertae Sedis	NA	NA
ASV_184	4.41378	20.9346	3.73445	5.60581	2.07282e-08	2.44969e-07	Bacteria	Actinobacteriota	Actinobacteria	Bifidobacteriales	Bifidobacteriaceae	Bifidobacterium	NA
ASV_185	4420.1	3.43144	1.06022	3.23654	0.00120989	0.0127529	Bacteria	Actinobacteriota	Actinobacteria	Bifidobacteriales	Bifidobacteriaceae	Bifidobacterium	NA
ASV_188	34.4083	23.7267	2.44687	9.69675	3.1125e-22	2.02312e-20	Bacteria	Actinobacteriota	Actinobacteria	Bifidobacteriales	Bifidobacteriaceae	Bifidobacterium	NA
ASV_225	55.4639	24.4651	2.6486	9.23698	2.53562e-20	8.98994e-19	Bacteria	Firmicutes	Bacilli	Erysipelotrichales	Erysipelatoclostridiaceae	Catenibacterium	NA
ASV_239	17.8663	22.8796	3.20165	7.14619	8.92226e-13	1.58167e-11	Bacteria	Firmicutes	Bacilli	Erysipelotrichales	Erysipelotrichaceae	Catenisphaera	NA
ASV_266	3.41046	-25.189	3.7061	-6.79663	1.07095e-11	1.74029e-10	Bacteria	Proteobacteria	Gammaproteobacteria	Burkholderiales	Sutterellaceae	Sutterella	wadsworthensis
ASV_269	59.1514	7.27843	1.63249	4.4585	8.25362e-06	9.46738e-05	Bacteria	Proteobacteria	Gammaproteobacteria	Burkholderiales	Sutterellaceae	Parasutterella	excrementihominis
ASV_286	21.7905	23.0793	2.43233	9.48852	2.34331e-21	1.14236e-19	Bacteria	Firmicutes	Clostridia	Lachnospirales	Lachnospiraceae	Agathobacter	NA
ASV_315	121.723	25.3756	2.48138	10.2264	1.51039e-24	1.9635e-22	Bacteria	Firmicutes	Clostridia	Lachnospirales	Lachnospiraceae	NA	NA
ASV_341	3.40865	-25.1257	3.7061	-6.77956	1.20546e-11	1.88052e-10	Bacteria	Firmicutes	Clostridia	Lachnospirales	Lachnospiraceae	Blautia	glucerasea
ASV_346	35.2207	23.8149	2.03558	11.6994	1.28428e-31	3.85691e-29	Bacteria	Firmicutes	Clostridia	Lachnospirales	Lachnospiraceae	Blautia	NA
ASV_384	12.0424	22.3172	2.5351	8.80329	1.32867e-18	4.31816e-17	Bacteria	Bacteroidota	Bacteroidia	Bacteroidales	Rikenellaceae	Alistipes	NA
ASV_386	15.0246	22.6392	3.7338	6.06332	1.33343e-09	1.73346e-08	Bacteria	Bacteroidota	Bacteroidia	Bacteroidales	Rikenellaceae	Rikenellaceae RC9 gut group	NA
ASV_391	22.1851	23.1833	3.04318	7.61811	2.57415e-14	5.29967e-13	Bacteria	Bacteroidota	Bacteroidia	Bacteroidales	Muribaculaceae	NA	NA
ASV_464	21.3176	23.1301	3.33999	6.92519	4.3538e-12	7.38254e-11	Bacteria	Bacteroidota	Bacteroidia	Bacteroidales	Bacteroidaceae	Bacteroides	vulgatus
ASV_517	19.3091	30	3.73373	8.03485	9.36929e-16	2.81079e-14	Bacteria	Firmicutes	Clostridia	Christensenellales	Christensenellaceae	Christensenellaceae R-7 group	NA
ASV_525	173.574	3.71374	1.197	3.10255	0.00191863	0.0196912	Bacteria	Firmicutes	Clostridia	Clostridiales	Clostridiaceae	Clostridium sensu stricto 1	NA
ASV_529	31.9868	23.4898	3.68714	6.37073	1.88127e-10	2.62034e-09	Bacteria	Firmicutes	Clostridia	Clostridiales	Clostridiaceae	Sarcina	ventriculi
ASV_547	9.50225	4.79977	1.62238	2.95848	0.00309165	0.0301436	Bacteria	Firmicutes	Clostridia	Oscillospirales	Oscillospiraceae	Oscillibacter	NA
ASV_551	125.522	25.5905	2.65437	9.64091	5.37095e-22	2.99239e-20	Bacteria	Firmicutes	Clostridia	Oscillospirales	Oscillospiraceae	UCG-002	NA
ASV_552	11.8716	21.1208	3.40189	6.20855	5.34768e-10	7.1917e-09	Bacteria	Firmicutes	Clostridia	Oscillospirales	Oscillospiraceae	UCG-002	NA
ASV_553	13.1915	21.326	3.21476	6.63377	3.27221e-11	4.90831e-10	Bacteria	Firmicutes	Clostridia	Oscillospirales	Oscillospiraceae	UCG-002	NA
ASV_554	18.4558	22.9273	2.44654	9.3713	7.16434e-21	3.10455e-19	Bacteria	Firmicutes	Clostridia	Oscillospirales	Oscillospiraceae	NK4A214 group	NA
ASV_557	12.1588	22.3068	2.92282	7.63192	2.31285e-14	5.29967e-13	Bacteria	Firmicutes	Clostridia	Oscillospirales	Oscillospiraceae	UCG-005	NA
ASV_560	37.6109	23.9084	3.15999	7.56596	3.84997e-14	7.50743e-13	Bacteria	Firmicutes	Clostridia	Oscillospirales	Oscillospiraceae	UCG-005	NA
ASV_589	79.7339	22.3867	2.25514	9.92696	3.17795e-23	2.4788e-21	Bacteria	Firmicutes	Clostridia	Oscillospirales	Ruminococcaceae	Ruminococcus	callidus
ASV_609	36.5099	22.3573	2.20177	10.1543	3.17157e-24	3.09228e-22	Bacteria	Firmicutes	Clostridia	Oscillospirales	Ruminococcaceae	Subdoligranulum	NA
ASV_625	15.342	21.1779	3.20737	6.60289	4.03227e-11	5.8244e-10	Bacteria	Firmicutes	Clostridia	Christensenellales	Christensenellaceae	Christensenellaceae R-7 group	NA
ASV_645	8.01698	21.7604	3.73403	5.82757	5.62393e-09	6.85416e-08	Bacteria	Firmicutes	Negativicutes	Acidaminococcales	Acidaminococcaceae	Acidaminococcus	NA
ASV_675	58.4908	10.7629	2.51568	4.27834	1.88293e-05	0.000209813	Bacteria	Firmicutes	Negativicutes	Veillonellales-Selenomonadales	Veillonellaceae	Dialister	invisus
ASV_781	37.5065	9.18168	2.2243	4.12789	3.66105e-05	0.000396613	Bacteria	Firmicutes	Clostridia	Lachnospirales	Lachnospiraceae	[Eubacterium] eligens group	NA
ASV_786	80.2695	3.38435	1.12797	3.00039	0.00269631	0.0269631	Bacteria	Firmicutes	Clostridia	Lachnospirales	Lachnospiraceae	Lachnospira	pectinoschiza
ASV_804	22.357	21.3006	2.89282	7.36327	1.79464e-13	3.33289e-12	Bacteria	Firmicutes	Clostridia	Lachnospirales	Lachnospiraceae	Coprococcus	eutactus
